# Supplementary material for: Post-Contrast Acute Kidney Injury after Acute Stroke—Insights from a German Tertiary Care Center
Source: J Clin Med. 2021 Dec 2;10(23):5684. doi: 10.3390/jcm10235684 (PMC8658258; doi:10.3390/jcm10235684)
Supplement: Supplementary file 1 [file jcm-10-05684-s001.zip]

Archive with 1 entries (1 files):
- jcm-1462184-supplementary.pdf
